# Supplementary material for: Gut Microbiota-Mediated Histidine Deficiency Drives Testicular Ferroptosis Induced by Bisphenol F Exposure
Source: Antioxidants (Basel). 2026 Jun 4;15(6):714. doi: 10.3390/antiox15060714 (PMC13296130; doi:10.3390/antiox15060714)
Supplement: Supplementary file 1 [file antioxidants-15-00714-s001.zip]

Archive with 1 entries (1 files):
- antioxidants-4295633-supplementary.pdf
